# Supplementary material for: The Immunological Epigenetic Landscape of the Human Life Trajectory
Source: Biomedicines. 2022 Nov 11;10(11):2894. doi: 10.3390/biomedicines10112894 (PMC9687906; doi:10.3390/biomedicines10112894)
Supplement: Supplementary file 1 [file biomedicines-10-02894-s001.zip]

Archive with 1 entries (1 files):
- biomedicines-1986193-supplementary.pdf
